# Supplementary material for: Predictive nomogram models for unfavorable prognosis after aneurysmal subarachnoid hemorrhage: Analysis from a prospective, observational cohort in China
Source: CNS Neurosci Ther. 2023 Jun 8;29(11):3567–78. doi: 10.1111/cns.14288 (PMC10580355; doi:10.1111/cns.14288)
Supplement: Supplementary file 3 — Figure S3. [file CNS-29-3567-s005.zip]

Archive with 2 entries (2 files):
- Figure S3_Suppinfo_1.tif
- Figure S3_Suppinfo_2.tif
